# Supplementary material for: Batch alignment of single-cell transcriptomics data using deep metric learning
Source: Nat Commun. 2023 Feb 21;14:960. doi: 10.1038/s41467-023-36635-5 (PMC9944958; doi:10.1038/s41467-023-36635-5)
Supplement: Supplementary file 4 — Supplementary Dataset 1 [file 41467_2023_36635_MOESM4_ESM.xlsx]

## Sheet: Supplementary Data1
Supplemental Table1: Datasets analyzed in this paper All datasets used in our manuscript is also available from : https://doi.org/10.6084/m9.figshare.20499630
Species	Tissue	Data Source	Batches	Cell Types (Number of Cells)	Dataset Dimensions
Simluation1	-	https://figshare.com/articles/dataset/Benchmarking_atlas-level_data_integration_in_single-cell_genomics_-_integration_task_datasets_Immune_and_pancreas_/12420968 (sim2_norm.h5ad)	4 batches	Group1(5152) Group2(5141) Group3(4807) Group4(4218)	19138 cells 10000 genes
Simulation2	-	https://figshare.com/articles/dataset/Benchmarking_atlas-level_data_integration_in_single-cell_genomics_-_integration_task_datasets_Immune_and_pancreas_/12420968 (sim1_1_norm.h5ad)	6 batches	Group1(3688) Group2(2885) Group3(1929) Group4(1546) Group5(1089) Group6(756) Group7(204)	12097 cells 9979 genes
Mouse	Mammary epithelial cells	https://github.com/NBISweden/single-cell_sib_scilifelab/tree/master/datasets/SCE_MammaryEpithelial_x3.rds; (PumbedID_30089273, PubmedID_29158510, PubmedID_29225342)	3 batches	luminal progenitors(2520) luminal mature(4256) basal(2512)	9288 cells 1222 genes
Human	Pancreas	https://satijalab.org/seurat/archive/v3.2/integration.html (standard workflow) SeuratData::InstallData(“panc8”)	8 batches	alpha (5493) beta (4169) ductal(2142) acinar(1669) delta(1055) gamma(699) activated_stellate(464) endothelial (313) quiescent_stellate(193) macrophage(79) mast(42) epsilon(32) schwann(25) t_cell (7)	14890 cells 34363 genes
Macaque	Retina (Bipolar cells)	GSE11848	2 regions; 4 animals; 30 samples	BB/GB* (1815) DB1 (996) DB2 (2244) DB3a (623) DB3b (2640) DB4 (2985) DB5* (3467) DB6 (658) FMB (4500) IMB (6150) OFFx (147) RB (4076)	30302 cells 36162 genes
Mouse	Retina (Bipolar cells)	GSE81905	6 batches	RBC(10888) BC5A(2237) BC7(1759) BC6(1702) BC5C(1372) BC1A(1091) BC3B(817) BC1B(792) BC2(558) BC5D(553) BC3A(535) BC5B(479) BC4(398) BC8/9(313)	23494 cells 13166 genes
Human and Mouse	Lung	GSE133747	2 batches	ATII(3097) T_cells(2925) Mac_alv(2220) B_cells(1974) T_CD8+(1546) NK(1448) Mac_inter(1272) EC_vasc(1171) Ciliated(1027) Fib_Col14a1+(914) ATI(762) EC_lymph(735) Fib_Col13a1+(579) EC_cap(460) Secretory(294) B_Jchain+(191) SMCs(145)	20760 cells 62781 genes
Mouse	Brain	http://scanorama.csail.mit.edu/data.tar.gz.	2 batches	Astrocyte(67357) Choroid_plexus(94) Endothelial(46527) Ependymal(2499) Macrophage(1741) Microglia(5717) Mitotic(17) Mural(12807) Neurogenesis(2515) Neuron(560672) Olfactory ensheathing cells(178) Oligodendrocyte(114719) Polydendrocyte(17276)	833206 cells 17745 genes
Human	Failing heart	GSE183582	45 batches	Fibroblasts (71290) Endothelium (49382) Cardiomyocytes (47150) Myeloid (34772) Pericytes (28990) Endocardium (16113) NK/T-Cells (7362) Smooth_Muscle (5716) Lymphatic (2342) Neurons (2172) Epicardium (1792) Mast (1327) Adipocytes (1067) B-Cells (319)	269794 nuclei/cells (220752 nuclei, 49042 cells) 45068 genes
Human	Healthy heart	https://www.heartcellatlas.org/	140 batches	Ventricular_Cardiomyocyte (125043) Endothelial (100307) Pericytes (77757) Fibroblast (59238) NotAssigned (33957) Atrial_Cardiomyocyte (23425) Myeloid (23002) Lymphoid (17206) Smooth_muscle_cells (16175) Neuronal (3957) Adipocytes (3796) Mesothelial (707) Doublets (623)	485193 cells 33538 genes
Adam (Mouse)	Kidney	https://drive.google.com/drive/folders/1BIZxZNbouPtGf_cyu7vM44G5EcbxECeu (Adam)	1 batch	Ureteric bud(629) PT(617) LH(516) CM(513) Stromal(463) Distal tubule(396) ED(302) Podocytes(224)	3660 cells 23797 genes
Mural (Human)	Pancreas	https://drive.google.com/drive/folders/1BIZxZNbouPtGf_cyu7vM44G5EcbxECeu (Muraro)	1 batch	alpha(812) beta(448) ductal(245) acinar(219) delta(193) gamma(101) mesenchymal(80) endothelial(21) epsilon(3)	2122 cells 19046 genes
QX_Limb_Muscle (Mouse)	Limb muscle	https://drive.google.com/drive/folders/1BIZxZNbouPtGf_cyu7vM44G5EcbxECeu (Quake_10x_Limb_Muscle)	1 batch	endothelial cell(1330) mesenchymal stem cell(1136) B cell(461) skeletal muscle satellite cell(354) T cell(320) macrophage(308)	3909 cells 23341 genes
