# Supplementary material for: Batch alignment of single-cell transcriptomics data using deep metric learning
Source: Nat Commun. 2023 Feb 21;14:960. doi: 10.1038/s41467-023-36635-5 (PMC9944958; doi:10.1038/s41467-023-36635-5)
Supplement: Supplementary file 6 — Source Data [file 41467_2023_36635_MOESM6_ESM.xlsx]

## Sheet: Fig2c
ASW_label	ASW_label/batch	Method	label	color_tmp	hjust	angle
0.968	0.751	INSCT	0.968	#9365B2	0	75
0.906	0.854	scDML	0.906	#17BECF	0	45
0.903	0.938	CarDEC	0.903	#9DBD41	0	15
0.879	0.902	BERMUDA	0.879	#D67D2C	0	-15
0.858	0.709	BBKNN	0.858	#789421	0	-45
0.745	0.942	fastMNN	0.745	#8C5755	0	-75
0.716	0.931	harmony	0.716	#79692A	1	75
0.693	0.9	Seurat3	0.693	#C33850	1	45
0.675	0.922	Scanorama	0.675	#AC7B9D	1	15
0.666	0.962	scVI	0.666	#95955D	1	-15
0.622	0.687	Raw	0.622	#1F77B4	1	-45
0.617	0.977	liger	0.617	#CB6EA1	1	-75

## Sheet: Fig2d
BatchKL	iLISI	Method
2.513	1	Raw
1.041	2.305	scDML
0.709	3.299	fastMNN
0.654	3.275	harmony
1.096	2.505	Seurat3
1.855	1.711	Scanorama
0.995	2.843	INSCT
1.478	1.698	BBKNN
0.311	3.682	liger
0.507	3.519	BERMUDA
0.405	3.447	scVI
0.815	2.667	CarDEC

## Sheet: Fig2e
Method	key	value	label
Raw	ARI	0.351	0.351
scDML	ARI	1	1.000
fastMNN	ARI	1	1.000
harmony	ARI	0.998	0.998
Seurat3	ARI	0.987	0.987
Scanorama	ARI	1	1.000
INSCT	ARI	0.965	0.965
BBKNN	ARI	0.835	0.835
liger	ARI	0.913	0.913
BERMUDA	ARI	0.957	0.957
scVI	ARI	1	1.000
CarDEC	ARI	1	1.000
Raw	NMI	0.657	0.657
scDML	NMI	1	1.000
fastMNN	NMI	1	1.000
harmony	NMI	0.997	0.997
Seurat3	NMI	0.982	0.982
Scanorama	NMI	1	1.000
INSCT	NMI	0.962	0.962
BBKNN	NMI	0.927	0.927
liger	NMI	0.898	0.898
BERMUDA	NMI	0.964	0.964
scVI	NMI	1	1.000
CarDEC	NMI	0.999	0.999

## Sheet: Fig3b
ASW_label	ASW_label/batch	Method	label	color_tmp	hjust	angle
0.824	0.872	scDML	0.824	#17BECF	0	73.6364
0.817	0.847	CarDEC	0.817	#9DBD41	0	40.9091
0.729	0.681	BBKNN	0.729	#789421	0	8.18182
0.723	0.887	Seurat3	0.723	#C33850	0	-24.5455
0.663	0.881	harmony	0.663	#79692A	0	-57.2727
0.662	0.692	INSCT	0.662	#9365B2	0	-90
0.658	0.895	fastMNN	0.658	#8C5755	1	57.2727
0.63	0.827	liger	0.630	#CB6EA1	1	24.5455
0.611	0.859	scVI	0.611	#95955D	1	-8.18182
0.598	0.914	Scanorama	0.598	#AC7B9D	1	-40.9091
0.525	0.81	BERMUDA	0.525	#D67D2C	1	-73.6364

## Sheet: Fig3c
BatchKL	iLISI	Method
1.07	2.673	BERMUDA
1.403	2.181	BBKNN
0.784	2.944	harmony
0.654	3.376	Seurat3
0.994	3.087	INSCT
1.078	2.36	fastMNN
0.438	3.998	liger
1.544	1.926	Scanorama
1.148	2.269	scVI
1.198	2.292	CarDEC
0.679	3.3	scDML

## Sheet: Fig3d
Method	key	value	label
BERMUDA	ARI	0.658	0.658
BBKNN	ARI	0.54	0.540
harmony	ARI	0.766	0.766
Seurat3	ARI	0.82	0.820
INSCT	ARI	0.49	0.490
fastMNN	ARI	0.81	0.810
liger	ARI	0.586	0.586
Scanorama	ARI	0.683	0.683
scVI	ARI	0.779	0.779
CarDEC	ARI	0.804	0.804
scDML	ARI	0.954	0.954
BERMUDA	NMI	0.793	0.793
BBKNN	NMI	0.769	0.769
harmony	NMI	0.838	0.838
Seurat3	NMI	0.877	0.877
INSCT	NMI	0.709	0.709
fastMNN	NMI	0.862	0.862
liger	NMI	0.701	0.701
Scanorama	NMI	0.821	0.821
scVI	NMI	0.848	0.848
CarDEC	NMI	0.892	0.892
scDML	NMI	0.93	0.930

## Sheet: Fig3e
louvain	celltype	counts	Method
0	acinar	1	Raw
1	acinar	17	Raw
2	acinar	0	Raw
3	acinar	1321	Raw
4	acinar	1	Raw
5	acinar	0	Raw
6	acinar	502	Raw
7	acinar	0	Raw
8	acinar	0	Raw
9	acinar	0	Raw
10	acinar	21	Raw
11	acinar	0	Raw
12	acinar	1	Raw
0	activated_stellate	0	Raw
1	activated_stellate	0	Raw
2	activated_stellate	0	Raw
3	activated_stellate	0	Raw
4	activated_stellate	0	Raw
5	activated_stellate	0	Raw
6	activated_stellate	0	Raw
7	activated_stellate	0	Raw
8	activated_stellate	457	Raw
9	activated_stellate	0	Raw
10	activated_stellate	16	Raw
11	activated_stellate	0	Raw
12	activated_stellate	1	Raw
0	alpha	2	Raw
1	alpha	2290	Raw
2	alpha	1027	Raw
3	alpha	4	Raw
4	alpha	2	Raw
5	alpha	1014	Raw
6	alpha	10	Raw
7	alpha	3	Raw
8	alpha	17	Raw
9	alpha	5	Raw
10	alpha	240	Raw
11	alpha	1	Raw
12	alpha	0	Raw
0	beta	2496	Raw
1	beta	11	Raw
2	beta	160	Raw
3	beta	1	Raw
4	beta	1	Raw
5	beta	14	Raw
6	beta	1	Raw
7	beta	1	Raw
8	beta	0	Raw
9	beta	445	Raw
10	beta	258	Raw
11	beta	291	Raw
12	beta	0	Raw
0	delta	14	Raw
1	delta	2	Raw
2	delta	49	Raw
3	delta	0	Raw
4	delta	0	Raw
5	delta	3	Raw
6	delta	0	Raw
7	delta	590	Raw
8	delta	2	Raw
9	delta	204	Raw
10	delta	25	Raw
11	delta	124	Raw
12	delta	0	Raw
0	ductal	1	Raw
1	ductal	12	Raw
2	ductal	9	Raw
3	ductal	5	Raw
4	ductal	1327	Raw
5	ductal	0	Raw
6	ductal	549	Raw
7	ductal	1	Raw
8	ductal	1	Raw
9	ductal	0	Raw
10	ductal	33	Raw
11	ductal	1	Raw
12	ductal	15	Raw
0	endothelial	0	Raw
1	endothelial	0	Raw
2	endothelial	0	Raw
3	endothelial	0	Raw
4	endothelial	0	Raw
5	endothelial	0	Raw
6	endothelial	0	Raw
7	endothelial	0	Raw
8	endothelial	0	Raw
9	endothelial	0	Raw
10	endothelial	14	Raw
11	endothelial	0	Raw
12	endothelial	282	Raw
0	epsilon	0	Raw
1	epsilon	1	Raw
2	epsilon	4	Raw
3	epsilon	0	Raw
4	epsilon	0	Raw
5	epsilon	8	Raw
6	epsilon	0	Raw
7	epsilon	15	Raw
8	epsilon	0	Raw
9	epsilon	1	Raw
10	epsilon	1	Raw
11	epsilon	0	Raw
12	epsilon	0	Raw
0	gamma	1	Raw
1	gamma	7	Raw
2	gamma	128	Raw
3	gamma	1	Raw
4	gamma	0	Raw
5	gamma	213	Raw
6	gamma	0	Raw
7	gamma	257	Raw
8	gamma	0	Raw
9	gamma	0	Raw
10	gamma	18	Raw
11	gamma	0	Raw
12	gamma	0	Raw
0	macrophage	0	Raw
1	macrophage	0	Raw
2	macrophage	0	Raw
3	macrophage	0	Raw
4	macrophage	0	Raw
5	macrophage	0	Raw
6	macrophage	1	Raw
7	macrophage	78	Raw
8	macrophage	0	Raw
9	macrophage	0	Raw
10	macrophage	0	Raw
11	macrophage	0	Raw
12	macrophage	0	Raw
0	mast	0	Raw
1	mast	12	Raw
2	mast	0	Raw
3	mast	0	Raw
4	mast	0	Raw
5	mast	0	Raw
6	mast	2	Raw
7	mast	40	Raw
8	mast	0	Raw
9	mast	0	Raw
10	mast	2	Raw
11	mast	0	Raw
12	mast	0	Raw
0	quiescent_stellate	0	Raw
1	quiescent_stellate	0	Raw
2	quiescent_stellate	0	Raw
3	quiescent_stellate	0	Raw
4	quiescent_stellate	0	Raw
5	quiescent_stellate	1	Raw
6	quiescent_stellate	0	Raw
7	quiescent_stellate	0	Raw
8	quiescent_stellate	178	Raw
9	quiescent_stellate	0	Raw
10	quiescent_stellate	1	Raw
11	quiescent_stellate	0	Raw
12	quiescent_stellate	0	Raw
0	schwann	0	Raw
1	schwann	0	Raw
2	schwann	0	Raw
3	schwann	0	Raw
4	schwann	0	Raw
5	schwann	0	Raw
6	schwann	0	Raw
7	schwann	0	Raw
8	schwann	0	Raw
9	schwann	0	Raw
10	schwann	25	Raw
11	schwann	0	Raw
12	schwann	0	Raw
0	acinar	16	BERMUDA
1	acinar	0	BERMUDA
2	acinar	32	BERMUDA
3	acinar	1808	BERMUDA
4	acinar	0	BERMUDA
5	acinar	0	BERMUDA
6	acinar	2	BERMUDA
7	acinar	0	BERMUDA
8	acinar	0	BERMUDA
9	acinar	0	BERMUDA
10	acinar	6	BERMUDA
11	acinar	0	BERMUDA
12	acinar	0	BERMUDA
0	activated_stellate	0	BERMUDA
1	activated_stellate	0	BERMUDA
2	activated_stellate	0	BERMUDA
3	activated_stellate	0	BERMUDA
4	activated_stellate	0	BERMUDA
5	activated_stellate	0	BERMUDA
6	activated_stellate	457	BERMUDA
7	activated_stellate	0	BERMUDA
8	activated_stellate	0	BERMUDA
9	activated_stellate	0	BERMUDA
10	activated_stellate	16	BERMUDA
11	activated_stellate	0	BERMUDA
12	activated_stellate	1	BERMUDA
0	alpha	2662	BERMUDA
1	alpha	7	BERMUDA
2	alpha	6	BERMUDA
3	alpha	13	BERMUDA
4	alpha	1849	BERMUDA
5	alpha	2	BERMUDA
6	alpha	18	BERMUDA
7	alpha	16	BERMUDA
8	alpha	7	BERMUDA
9	alpha	0	BERMUDA
10	alpha	35	BERMUDA
11	alpha	0	BERMUDA
12	alpha	0	BERMUDA
0	beta	9	BERMUDA
1	beta	2317	BERMUDA
2	beta	3	BERMUDA
3	beta	22	BERMUDA
4	beta	0	BERMUDA
5	beta	13	BERMUDA
6	beta	0	BERMUDA
7	beta	756	BERMUDA
8	beta	0	BERMUDA
9	beta	552	BERMUDA
10	beta	7	BERMUDA
11	beta	0	BERMUDA
12	beta	0	BERMUDA
0	delta	6	BERMUDA
1	delta	23	BERMUDA
2	delta	1	BERMUDA
3	delta	0	BERMUDA
4	delta	0	BERMUDA
5	delta	947	BERMUDA
6	delta	1	BERMUDA
7	delta	5	BERMUDA
8	delta	8	BERMUDA
9	delta	0	BERMUDA
10	delta	22	BERMUDA
11	delta	0	BERMUDA
12	delta	0	BERMUDA
0	ductal	1	BERMUDA
1	ductal	0	BERMUDA
2	ductal	1882	BERMUDA
3	ductal	32	BERMUDA
4	ductal	0	BERMUDA
5	ductal	1	BERMUDA
6	ductal	15	BERMUDA
7	ductal	0	BERMUDA
8	ductal	0	BERMUDA
9	ductal	0	BERMUDA
10	ductal	22	BERMUDA
11	ductal	0	BERMUDA
12	ductal	1	BERMUDA
0	endothelial	2	BERMUDA
1	endothelial	0	BERMUDA
2	endothelial	0	BERMUDA
3	endothelial	1	BERMUDA
4	endothelial	0	BERMUDA
5	endothelial	0	BERMUDA
6	endothelial	231	BERMUDA
7	endothelial	0	BERMUDA
8	endothelial	0	BERMUDA
9	endothelial	0	BERMUDA
10	endothelial	10	BERMUDA
11	endothelial	0	BERMUDA
12	endothelial	52	BERMUDA
0	epsilon	0	BERMUDA
1	epsilon	2	BERMUDA
2	epsilon	0	BERMUDA
3	epsilon	0	BERMUDA
4	epsilon	1	BERMUDA
5	epsilon	8	BERMUDA
6	epsilon	0	BERMUDA
7	epsilon	0	BERMUDA
8	epsilon	18	BERMUDA
9	epsilon	0	BERMUDA
10	epsilon	1	BERMUDA
11	epsilon	0	BERMUDA
12	epsilon	0	BERMUDA
0	gamma	12	BERMUDA
1	gamma	2	BERMUDA
2	gamma	0	BERMUDA
3	gamma	1	BERMUDA
4	gamma	5	BERMUDA
5	gamma	35	BERMUDA
6	gamma	0	BERMUDA
7	gamma	0	BERMUDA
8	gamma	552	BERMUDA
9	gamma	0	BERMUDA
10	gamma	18	BERMUDA
11	gamma	0	BERMUDA
12	gamma	0	BERMUDA
0	macrophage	0	BERMUDA
1	macrophage	0	BERMUDA
2	macrophage	0	BERMUDA
3	macrophage	0	BERMUDA
4	macrophage	0	BERMUDA
5	macrophage	0	BERMUDA
6	macrophage	5	BERMUDA
7	macrophage	0	BERMUDA
8	macrophage	0	BERMUDA
9	macrophage	0	BERMUDA
10	macrophage	1	BERMUDA
11	macrophage	73	BERMUDA
12	macrophage	0	BERMUDA
0	mast	5	BERMUDA
1	mast	0	BERMUDA
2	mast	2	BERMUDA
3	mast	0	BERMUDA
4	mast	1	BERMUDA
5	mast	2	BERMUDA
6	mast	27	BERMUDA
7	mast	0	BERMUDA
8	mast	1	BERMUDA
9	mast	0	BERMUDA
10	mast	2	BERMUDA
11	mast	16	BERMUDA
12	mast	0	BERMUDA
0	quiescent_stellate	0	BERMUDA
1	quiescent_stellate	0	BERMUDA
2	quiescent_stellate	0	BERMUDA
3	quiescent_stellate	0	BERMUDA
4	quiescent_stellate	0	BERMUDA
5	quiescent_stellate	0	BERMUDA
6	quiescent_stellate	177	BERMUDA
7	quiescent_stellate	0	BERMUDA
8	quiescent_stellate	0	BERMUDA
9	quiescent_stellate	2	BERMUDA
10	quiescent_stellate	1	BERMUDA
11	quiescent_stellate	0	BERMUDA
12	quiescent_stellate	0	BERMUDA
0	schwann	0	BERMUDA
1	schwann	0	BERMUDA
2	schwann	0	BERMUDA
3	schwann	0	BERMUDA
4	schwann	0	BERMUDA
5	schwann	0	BERMUDA
6	schwann	21	BERMUDA
7	schwann	0	BERMUDA
8	schwann	0	BERMUDA
9	schwann	1	BERMUDA
10	schwann	3	BERMUDA
11	schwann	0	BERMUDA
12	schwann	0	BERMUDA
0	acinar	1	BBKNN
1	acinar	8	BBKNN
2	acinar	0	BBKNN
3	acinar	0	BBKNN
4	acinar	0	BBKNN
5	acinar	1045	BBKNN
6	acinar	0	BBKNN
7	acinar	0	BBKNN
8	acinar	0	BBKNN
9	acinar	810	BBKNN
10	acinar	0	BBKNN
11	acinar	0	BBKNN
12	acinar	0	BBKNN
0	activated_stellate	0	BBKNN
1	activated_stellate	0	BBKNN
2	activated_stellate	0	BBKNN
3	activated_stellate	0	BBKNN
4	activated_stellate	0	BBKNN
5	activated_stellate	3	BBKNN
6	activated_stellate	0	BBKNN
7	activated_stellate	470	BBKNN
8	activated_stellate	0	BBKNN
9	activated_stellate	1	BBKNN
10	activated_stellate	0	BBKNN
11	activated_stellate	0	BBKNN
12	activated_stellate	0	BBKNN
0	alpha	35	BBKNN
1	alpha	8	BBKNN
2	alpha	1701	BBKNN
3	alpha	1	BBKNN
4	alpha	1204	BBKNN
5	alpha	36	BBKNN
6	alpha	4	BBKNN
7	alpha	17	BBKNN
8	alpha	867	BBKNN
9	alpha	20	BBKNN
10	alpha	712	BBKNN
11	alpha	9	BBKNN
12	alpha	1	BBKNN
0	beta	2058	BBKNN
1	beta	4	BBKNN
2	beta	3	BBKNN
3	beta	1557	BBKNN
4	beta	5	BBKNN
5	beta	13	BBKNN
6	beta	27	BBKNN
7	beta	0	BBKNN
8	beta	5	BBKNN
9	beta	0	BBKNN
10	beta	0	BBKNN
11	beta	6	BBKNN
12	beta	1	BBKNN
0	delta	18	BBKNN
1	delta	0	BBKNN
2	delta	0	BBKNN
3	delta	7	BBKNN
4	delta	0	BBKNN
5	delta	3	BBKNN
6	delta	981	BBKNN
7	delta	0	BBKNN
8	delta	3	BBKNN
9	delta	0	BBKNN
10	delta	1	BBKNN
11	delta	0	BBKNN
12	delta	0	BBKNN
0	ductal	2	BBKNN
1	ductal	1915	BBKNN
2	ductal	0	BBKNN
3	ductal	0	BBKNN
4	ductal	0	BBKNN
5	ductal	2	BBKNN
6	ductal	2	BBKNN
7	ductal	15	BBKNN
8	ductal	1	BBKNN
9	ductal	17	BBKNN
10	ductal	0	BBKNN
11	ductal	0	BBKNN
12	ductal	0	BBKNN
0	endothelial	0	BBKNN
1	endothelial	0	BBKNN
2	endothelial	1	BBKNN
3	endothelial	0	BBKNN
4	endothelial	1	BBKNN
5	endothelial	1	BBKNN
6	endothelial	0	BBKNN
7	endothelial	291	BBKNN
8	endothelial	2	BBKNN
9	endothelial	0	BBKNN
10	endothelial	0	BBKNN
11	endothelial	0	BBKNN
12	endothelial	0	BBKNN
0	epsilon	2	BBKNN
1	epsilon	0	BBKNN
2	epsilon	1	BBKNN
3	epsilon	0	BBKNN
4	epsilon	2	BBKNN
5	epsilon	0	BBKNN
6	epsilon	20	BBKNN
7	epsilon	0	BBKNN
8	epsilon	2	BBKNN
9	epsilon	0	BBKNN
10	epsilon	1	BBKNN
11	epsilon	2	BBKNN
12	epsilon	0	BBKNN
0	gamma	1	BBKNN
1	gamma	0	BBKNN
2	gamma	4	BBKNN
3	gamma	0	BBKNN
4	gamma	3	BBKNN
5	gamma	2	BBKNN
6	gamma	0	BBKNN
7	gamma	0	BBKNN
8	gamma	1	BBKNN
9	gamma	1	BBKNN
10	gamma	0	BBKNN
11	gamma	613	BBKNN
12	gamma	0	BBKNN
0	macrophage	0	BBKNN
1	macrophage	0	BBKNN
2	macrophage	0	BBKNN
3	macrophage	0	BBKNN
4	macrophage	0	BBKNN
5	macrophage	0	BBKNN
6	macrophage	0	BBKNN
7	macrophage	0	BBKNN
8	macrophage	0	BBKNN
9	macrophage	1	BBKNN
10	macrophage	0	BBKNN
11	macrophage	0	BBKNN
12	macrophage	78	BBKNN
0	mast	0	BBKNN
1	mast	2	BBKNN
2	mast	4	BBKNN
3	mast	0	BBKNN
4	mast	1	BBKNN
5	mast	0	BBKNN
6	mast	3	BBKNN
7	mast	0	BBKNN
8	mast	2	BBKNN
9	mast	0	BBKNN
10	mast	0	BBKNN
11	mast	0	BBKNN
12	mast	44	BBKNN
0	quiescent_stellate	0	BBKNN
1	quiescent_stellate	0	BBKNN
2	quiescent_stellate	0	BBKNN
3	quiescent_stellate	0	BBKNN
4	quiescent_stellate	0	BBKNN
5	quiescent_stellate	2	BBKNN
6	quiescent_stellate	0	BBKNN
7	quiescent_stellate	177	BBKNN
8	quiescent_stellate	1	BBKNN
9	quiescent_stellate	0	BBKNN
10	quiescent_stellate	0	BBKNN
11	quiescent_stellate	0	BBKNN
12	quiescent_stellate	0	BBKNN
0	schwann	2	BBKNN
1	schwann	0	BBKNN
2	schwann	0	BBKNN
3	schwann	0	BBKNN
4	schwann	0	BBKNN
5	schwann	0	BBKNN
6	schwann	0	BBKNN
7	schwann	23	BBKNN
8	schwann	0	BBKNN
9	schwann	0	BBKNN
10	schwann	0	BBKNN
11	schwann	0	BBKNN
12	schwann	0	BBKNN
0	acinar	0	harmony
1	acinar	0	harmony
2	acinar	1853	harmony
3	acinar	7	harmony
4	acinar	0	harmony
5	acinar	0	harmony
6	acinar	0	harmony
7	acinar	0	harmony
8	acinar	1	harmony
9	acinar	3	harmony
10	acinar	0	harmony
11	acinar	0	harmony
12	acinar	0	harmony
0	activated_stellate	0	harmony
1	activated_stellate	0	harmony
2	activated_stellate	0	harmony
3	activated_stellate	0	harmony
4	activated_stellate	0	harmony
5	activated_stellate	0	harmony
6	activated_stellate	474	harmony
7	activated_stellate	0	harmony
8	activated_stellate	0	harmony
9	activated_stellate	0	harmony
10	activated_stellate	0	harmony
11	activated_stellate	0	harmony
12	activated_stellate	0	harmony
0	alpha	37	harmony
1	alpha	2654	harmony
2	alpha	41	harmony
3	alpha	5	harmony
4	alpha	1642	harmony
5	alpha	5	harmony
6	alpha	18	harmony
7	alpha	26	harmony
8	alpha	0	harmony
9	alpha	20	harmony
10	alpha	87	harmony
11	alpha	47	harmony
12	alpha	33	harmony
0	beta	3489	harmony
1	beta	14	harmony
2	beta	16	harmony
3	beta	2	harmony
4	beta	64	harmony
5	beta	18	harmony
6	beta	2	harmony
7	beta	5	harmony
8	beta	0	harmony
9	beta	1	harmony
10	beta	63	harmony
11	beta	0	harmony
12	beta	5	harmony
0	delta	20	harmony
1	delta	2	harmony
2	delta	2	harmony
3	delta	0	harmony
4	delta	19	harmony
5	delta	956	harmony
6	delta	2	harmony
7	delta	2	harmony
8	delta	0	harmony
9	delta	1	harmony
10	delta	7	harmony
11	delta	0	harmony
12	delta	2	harmony
0	ductal	2	harmony
1	ductal	1	harmony
2	ductal	14	harmony
3	ductal	1910	harmony
4	ductal	1	harmony
5	ductal	2	harmony
6	ductal	1	harmony
7	ductal	0	harmony
8	ductal	16	harmony
9	ductal	6	harmony
10	ductal	0	harmony
11	ductal	1	harmony
12	ductal	0	harmony
0	endothelial	0	harmony
1	endothelial	0	harmony
2	endothelial	0	harmony
3	endothelial	0	harmony
4	endothelial	0	harmony
5	endothelial	0	harmony
6	endothelial	2	harmony
7	endothelial	0	harmony
8	endothelial	294	harmony
9	endothelial	0	harmony
10	endothelial	0	harmony
11	endothelial	0	harmony
12	endothelial	0	harmony
0	epsilon	0	harmony
1	epsilon	5	harmony
2	epsilon	0	harmony
3	epsilon	0	harmony
4	epsilon	3	harmony
5	epsilon	3	harmony
6	epsilon	0	harmony
7	epsilon	18	harmony
8	epsilon	0	harmony
9	epsilon	0	harmony
10	epsilon	1	harmony
11	epsilon	0	harmony
12	epsilon	0	harmony
0	gamma	0	harmony
1	gamma	6	harmony
2	gamma	1	harmony
3	gamma	0	harmony
4	gamma	8	harmony
5	gamma	1	harmony
6	gamma	0	harmony
7	gamma	606	harmony
8	gamma	0	harmony
9	gamma	0	harmony
10	gamma	2	harmony
11	gamma	1	harmony
12	gamma	0	harmony
0	macrophage	0	harmony
1	macrophage	0	harmony
2	macrophage	0	harmony
3	macrophage	0	harmony
4	macrophage	0	harmony
5	macrophage	0	harmony
6	macrophage	0	harmony
7	macrophage	0	harmony
8	macrophage	0	harmony
9	macrophage	79	harmony
10	macrophage	0	harmony
11	macrophage	0	harmony
12	macrophage	0	harmony
0	mast	0	harmony
1	mast	0	harmony
2	mast	0	harmony
3	mast	0	harmony
4	mast	0	harmony
5	mast	0	harmony
6	mast	0	harmony
7	mast	0	harmony
8	mast	0	harmony
9	mast	55	harmony
10	mast	1	harmony
11	mast	0	harmony
12	mast	0	harmony
0	quiescent_stellate	0	harmony
1	quiescent_stellate	0	harmony
2	quiescent_stellate	0	harmony
3	quiescent_stellate	0	harmony
4	quiescent_stellate	1	harmony
5	quiescent_stellate	0	harmony
6	quiescent_stellate	179	harmony
7	quiescent_stellate	0	harmony
8	quiescent_stellate	0	harmony
9	quiescent_stellate	0	harmony
10	quiescent_stellate	0	harmony
11	quiescent_stellate	0	harmony
12	quiescent_stellate	0	harmony
0	schwann	0	harmony
1	schwann	0	harmony
2	schwann	0	harmony
3	schwann	0	harmony
4	schwann	0	harmony
5	schwann	0	harmony
6	schwann	25	harmony
7	schwann	0	harmony
8	schwann	0	harmony
9	schwann	0	harmony
10	schwann	0	harmony
11	schwann	0	harmony
12	schwann	0	harmony
0	acinar	0	Seurat3
1	acinar	0	Seurat3
2	acinar	0	Seurat3
3	acinar	1454	Seurat3
4	acinar	0	Seurat3
5	acinar	0	Seurat3
6	acinar	0	Seurat3
7	acinar	0	Seurat3
8	acinar	0	Seurat3
9	acinar	410	Seurat3
10	acinar	0	Seurat3
11	acinar	0	Seurat3
12	acinar	0	Seurat3
0	activated_stellate	0	Seurat3
1	activated_stellate	0	Seurat3
2	activated_stellate	0	Seurat3
3	activated_stellate	0	Seurat3
4	activated_stellate	0	Seurat3
5	activated_stellate	474	Seurat3
6	activated_stellate	0	Seurat3
7	activated_stellate	0	Seurat3
8	activated_stellate	0	Seurat3
9	activated_stellate	0	Seurat3
10	activated_stellate	0	Seurat3
11	activated_stellate	0	Seurat3
12	activated_stellate	0	Seurat3
0	alpha	3907	Seurat3
1	alpha	5	Seurat3
2	alpha	4	Seurat3
3	alpha	22	Seurat3
4	alpha	0	Seurat3
5	alpha	15	Seurat3
6	alpha	587	Seurat3
7	alpha	2	Seurat3
8	alpha	3	Seurat3
9	alpha	0	Seurat3
10	alpha	0	Seurat3
11	alpha	17	Seurat3
12	alpha	53	Seurat3
0	beta	0	Seurat3
1	beta	3065	Seurat3
2	beta	0	Seurat3
3	beta	3	Seurat3
4	beta	2	Seurat3
5	beta	0	Seurat3
6	beta	10	Seurat3
7	beta	0	Seurat3
8	beta	599	Seurat3
9	beta	0	Seurat3
10	beta	0	Seurat3
11	beta	0	Seurat3
12	beta	0	Seurat3
0	delta	1	Seurat3
1	delta	21	Seurat3
2	delta	0	Seurat3
3	delta	0	Seurat3
4	delta	986	Seurat3
5	delta	1	Seurat3
6	delta	4	Seurat3
7	delta	0	Seurat3
8	delta	0	Seurat3
9	delta	0	Seurat3
10	delta	0	Seurat3
11	delta	0	Seurat3
12	delta	0	Seurat3
0	ductal	0	Seurat3
1	ductal	0	Seurat3
2	ductal	1923	Seurat3
3	ductal	8	Seurat3
4	ductal	0	Seurat3
5	ductal	10	Seurat3
6	ductal	1	Seurat3
7	ductal	0	Seurat3
8	ductal	10	Seurat3
9	ductal	0	Seurat3
10	ductal	0	Seurat3
11	ductal	2	Seurat3
12	ductal	0	Seurat3
0	endothelial	0	Seurat3
1	endothelial	0	Seurat3
2	endothelial	0	Seurat3
3	endothelial	0	Seurat3
4	endothelial	0	Seurat3
5	endothelial	3	Seurat3
6	endothelial	0	Seurat3
7	endothelial	0	Seurat3
8	endothelial	0	Seurat3
9	endothelial	0	Seurat3
10	endothelial	293	Seurat3
11	endothelial	0	Seurat3
12	endothelial	0	Seurat3
0	epsilon	1	Seurat3
1	epsilon	1	Seurat3
2	epsilon	0	Seurat3
3	epsilon	0	Seurat3
4	epsilon	3	Seurat3
5	epsilon	0	Seurat3
6	epsilon	24	Seurat3
7	epsilon	1	Seurat3
8	epsilon	0	Seurat3
9	epsilon	0	Seurat3
10	epsilon	0	Seurat3
11	epsilon	0	Seurat3
12	epsilon	0	Seurat3
0	gamma	8	Seurat3
1	gamma	0	Seurat3
2	gamma	0	Seurat3
3	gamma	1	Seurat3
4	gamma	0	Seurat3
5	gamma	0	Seurat3
6	gamma	0	Seurat3
7	gamma	616	Seurat3
8	gamma	0	Seurat3
9	gamma	0	Seurat3
10	gamma	0	Seurat3
11	gamma	0	Seurat3
12	gamma	0	Seurat3
0	macrophage	0	Seurat3
1	macrophage	0	Seurat3
2	macrophage	0	Seurat3
3	macrophage	0	Seurat3
4	macrophage	0	Seurat3
5	macrophage	0	Seurat3
6	macrophage	0	Seurat3
7	macrophage	0	Seurat3
8	macrophage	0	Seurat3
9	macrophage	0	Seurat3
10	macrophage	0	Seurat3
11	macrophage	79	Seurat3
12	macrophage	0	Seurat3
0	mast	3	Seurat3
1	mast	0	Seurat3
2	mast	1	Seurat3
3	mast	0	Seurat3
4	mast	0	Seurat3
5	mast	0	Seurat3
6	mast	0	Seurat3
7	mast	0	Seurat3
8	mast	0	Seurat3
9	mast	0	Seurat3
10	mast	0	Seurat3
11	mast	52	Seurat3
12	mast	0	Seurat3
0	quiescent_stellate	0	Seurat3
1	quiescent_stellate	1	Seurat3
2	quiescent_stellate	0	Seurat3
3	quiescent_stellate	0	Seurat3
4	quiescent_stellate	0	Seurat3
5	quiescent_stellate	178	Seurat3
6	quiescent_stellate	0	Seurat3
7	quiescent_stellate	0	Seurat3
8	quiescent_stellate	1	Seurat3
9	quiescent_stellate	0	Seurat3
10	quiescent_stellate	0	Seurat3
11	quiescent_stellate	0	Seurat3
12	quiescent_stellate	0	Seurat3
0	schwann	0	Seurat3
1	schwann	0	Seurat3
2	schwann	0	Seurat3
3	schwann	0	Seurat3
4	schwann	0	Seurat3
5	schwann	24	Seurat3
6	schwann	0	Seurat3
7	schwann	0	Seurat3
8	schwann	0	Seurat3
9	schwann	0	Seurat3
10	schwann	0	Seurat3
11	schwann	1	Seurat3
12	schwann	0	Seurat3
0	acinar	0	INSCT
1	acinar	0	INSCT
2	acinar	0	INSCT
3	acinar	0	INSCT
4	acinar	1236	INSCT
5	acinar	0	INSCT
6	acinar	0	INSCT
7	acinar	0	INSCT
8	acinar	2	INSCT
9	acinar	1	INSCT
10	acinar	0	INSCT
11	acinar	614	INSCT
12	acinar	11	INSCT
0	activated_stellate	0	INSCT
1	activated_stellate	0	INSCT
2	activated_stellate	0	INSCT
3	activated_stellate	0	INSCT
4	activated_stellate	3	INSCT
5	activated_stellate	0	INSCT
6	activated_stellate	470	INSCT
7	activated_stellate	0	INSCT
8	activated_stellate	1	INSCT
9	activated_stellate	0	INSCT
10	activated_stellate	0	INSCT
11	activated_stellate	0	INSCT
12	activated_stellate	0	INSCT
0	alpha	2097	INSCT
1	alpha	7	INSCT
2	alpha	32	INSCT
3	alpha	1421	INSCT
4	alpha	34	INSCT
5	alpha	66	INSCT
6	alpha	16	INSCT
7	alpha	2	INSCT
8	alpha	5	INSCT
9	alpha	96	INSCT
10	alpha	641	INSCT
11	alpha	2	INSCT
12	alpha	196	INSCT
0	beta	20	INSCT
1	beta	1771	INSCT
2	beta	1547	INSCT
3	beta	4	INSCT
4	beta	18	INSCT
5	beta	52	INSCT
6	beta	0	INSCT
7	beta	0	INSCT
8	beta	1	INSCT
9	beta	2	INSCT
10	beta	1	INSCT
11	beta	0	INSCT
12	beta	263	INSCT
0	delta	1	INSCT
1	delta	19	INSCT
2	delta	11	INSCT
3	delta	17	INSCT
4	delta	0	INSCT
5	delta	932	INSCT
6	delta	2	INSCT
7	delta	0	INSCT
8	delta	1	INSCT
9	delta	1	INSCT
10	delta	0	INSCT
11	delta	0	INSCT
12	delta	29	INSCT
0	ductal	0	INSCT
1	ductal	0	INSCT
2	ductal	1	INSCT
3	ductal	1	INSCT
4	ductal	60	INSCT
5	ductal	7	INSCT
6	ductal	12	INSCT
7	ductal	960	INSCT
8	ductal	900	INSCT
9	ductal	2	INSCT
10	ductal	0	INSCT
11	ductal	0	INSCT
12	ductal	11	INSCT
0	endothelial	0	INSCT
1	endothelial	0	INSCT
2	endothelial	0	INSCT
3	endothelial	0	INSCT
4	endothelial	1	INSCT
5	endothelial	3	INSCT
6	endothelial	288	INSCT
7	endothelial	0	INSCT
8	endothelial	1	INSCT
9	endothelial	0	INSCT
10	endothelial	0	INSCT
11	endothelial	0	INSCT
12	endothelial	3	INSCT
0	epsilon	1	INSCT
1	epsilon	0	INSCT
2	epsilon	0	INSCT
3	epsilon	22	INSCT
4	epsilon	0	INSCT
5	epsilon	3	INSCT
6	epsilon	0	INSCT
7	epsilon	0	INSCT
8	epsilon	0	INSCT
9	epsilon	3	INSCT
10	epsilon	0	INSCT
11	epsilon	0	INSCT
12	epsilon	1	INSCT
0	gamma	3	INSCT
1	gamma	1	INSCT
2	gamma	0	INSCT
3	gamma	4	INSCT
4	gamma	1	INSCT
5	gamma	15	INSCT
6	gamma	0	INSCT
7	gamma	0	INSCT
8	gamma	0	INSCT
9	gamma	599	INSCT
10	gamma	0	INSCT
11	gamma	0	INSCT
12	gamma	2	INSCT
0	macrophage	0	INSCT
1	macrophage	0	INSCT
2	macrophage	0	INSCT
3	macrophage	0	INSCT
4	macrophage	1	INSCT
5	macrophage	78	INSCT
6	macrophage	0	INSCT
7	macrophage	0	INSCT
8	macrophage	0	INSCT
9	macrophage	0	INSCT
10	macrophage	0	INSCT
11	macrophage	0	INSCT
12	macrophage	0	INSCT
0	mast	0	INSCT
1	mast	0	INSCT
2	mast	0	INSCT
3	mast	5	INSCT
4	mast	0	INSCT
5	mast	44	INSCT
6	mast	0	INSCT
7	mast	2	INSCT
8	mast	0	INSCT
9	mast	2	INSCT
10	mast	0	INSCT
11	mast	0	INSCT
12	mast	3	INSCT
0	quiescent_stellate	0	INSCT
1	quiescent_stellate	0	INSCT
2	quiescent_stellate	0	INSCT
3	quiescent_stellate	0	INSCT
4	quiescent_stellate	2	INSCT
5	quiescent_stellate	2	INSCT
6	quiescent_stellate	175	INSCT
7	quiescent_stellate	0	INSCT
8	quiescent_stellate	1	INSCT
9	quiescent_stellate	0	INSCT
10	quiescent_stellate	0	INSCT
11	quiescent_stellate	0	INSCT
12	quiescent_stellate	0	INSCT
0	schwann	0	INSCT
1	schwann	0	INSCT
2	schwann	0	INSCT
3	schwann	0	INSCT
4	schwann	0	INSCT
5	schwann	2	INSCT
6	schwann	17	INSCT
7	schwann	0	INSCT
8	schwann	4	INSCT
9	schwann	0	INSCT
10	schwann	0	INSCT
11	schwann	0	INSCT
12	schwann	2	INSCT
0	acinar	0	fastMNN
1	acinar	0	fastMNN
2	acinar	7	fastMNN
3	acinar	0	fastMNN
4	acinar	1031	fastMNN
5	acinar	0	fastMNN
6	acinar	811	fastMNN
7	acinar	0	fastMNN
8	acinar	0	fastMNN
9	acinar	0	fastMNN
10	acinar	0	fastMNN
11	acinar	0	fastMNN
12	acinar	15	fastMNN
0	activated_stellate	0	fastMNN
1	activated_stellate	0	fastMNN
2	activated_stellate	0	fastMNN
3	activated_stellate	0	fastMNN
4	activated_stellate	4	fastMNN
5	activated_stellate	0	fastMNN
6	activated_stellate	0	fastMNN
7	activated_stellate	468	fastMNN
8	activated_stellate	0	fastMNN
9	activated_stellate	2	fastMNN
10	activated_stellate	0	fastMNN
11	activated_stellate	0	fastMNN
12	activated_stellate	0	fastMNN
0	alpha	7	fastMNN
1	alpha	3393	fastMNN
2	alpha	24	fastMNN
3	alpha	1072	fastMNN
4	alpha	0	fastMNN
5	alpha	2	fastMNN
6	alpha	21	fastMNN
7	alpha	15	fastMNN
8	alpha	4	fastMNN
9	alpha	0	fastMNN
10	alpha	1	fastMNN
11	alpha	24	fastMNN
12	alpha	52	fastMNN
0	beta	3603	fastMNN
1	beta	0	fastMNN
2	beta	4	fastMNN
3	beta	5	fastMNN
4	beta	24	fastMNN
5	beta	14	fastMNN
6	beta	0	fastMNN
7	beta	0	fastMNN
8	beta	2	fastMNN
9	beta	0	fastMNN
10	beta	0	fastMNN
11	beta	27	fastMNN
12	beta	0	fastMNN
0	delta	29	fastMNN
1	delta	3	fastMNN
2	delta	0	fastMNN
3	delta	1	fastMNN
4	delta	2	fastMNN
5	delta	971	fastMNN
6	delta	0	fastMNN
7	delta	0	fastMNN
8	delta	0	fastMNN
9	delta	0	fastMNN
10	delta	0	fastMNN
11	delta	7	fastMNN
12	delta	0	fastMNN
0	ductal	1	fastMNN
1	ductal	0	fastMNN
2	ductal	1910	fastMNN
3	ductal	1	fastMNN
4	ductal	2	fastMNN
5	ductal	0	fastMNN
6	ductal	23	fastMNN
7	ductal	0	fastMNN
8	ductal	0	fastMNN
9	ductal	16	fastMNN
10	ductal	0	fastMNN
11	ductal	0	fastMNN
12	ductal	1	fastMNN
0	endothelial	0	fastMNN
1	endothelial	2	fastMNN
2	endothelial	0	fastMNN
3	endothelial	0	fastMNN
4	endothelial	1	fastMNN
5	endothelial	1	fastMNN
6	endothelial	0	fastMNN
7	endothelial	0	fastMNN
8	endothelial	0	fastMNN
9	endothelial	292	fastMNN
10	endothelial	0	fastMNN
11	endothelial	0	fastMNN
12	endothelial	0	fastMNN
0	epsilon	1	fastMNN
1	epsilon	1	fastMNN
2	epsilon	0	fastMNN
3	epsilon	0	fastMNN
4	epsilon	0	fastMNN
5	epsilon	1	fastMNN
6	epsilon	0	fastMNN
7	epsilon	0	fastMNN
8	epsilon	0	fastMNN
9	epsilon	0	fastMNN
10	epsilon	0	fastMNN
11	epsilon	27	fastMNN
12	epsilon	0	fastMNN
0	gamma	1	fastMNN
1	gamma	6	fastMNN
2	gamma	0	fastMNN
3	gamma	5	fastMNN
4	gamma	1	fastMNN
5	gamma	0	fastMNN
6	gamma	0	fastMNN
7	gamma	0	fastMNN
8	gamma	610	fastMNN
9	gamma	0	fastMNN
10	gamma	0	fastMNN
11	gamma	1	fastMNN
12	gamma	1	fastMNN
0	macrophage	0	fastMNN
1	macrophage	0	fastMNN
2	macrophage	0	fastMNN
3	macrophage	0	fastMNN
4	macrophage	0	fastMNN
5	macrophage	0	fastMNN
6	macrophage	1	fastMNN
7	macrophage	0	fastMNN
8	macrophage	0	fastMNN
9	macrophage	0	fastMNN
10	macrophage	78	fastMNN
11	macrophage	0	fastMNN
12	macrophage	0	fastMNN
0	mast	0	fastMNN
1	mast	3	fastMNN
2	mast	2	fastMNN
3	mast	3	fastMNN
4	mast	0	fastMNN
5	mast	3	fastMNN
6	mast	0	fastMNN
7	mast	0	fastMNN
8	mast	0	fastMNN
9	mast	0	fastMNN
10	mast	45	fastMNN
11	mast	0	fastMNN
12	mast	0	fastMNN
0	quiescent_stellate	1	fastMNN
1	quiescent_stellate	0	fastMNN
2	quiescent_stellate	0	fastMNN
3	quiescent_stellate	3	fastMNN
4	quiescent_stellate	2	fastMNN
5	quiescent_stellate	0	fastMNN
6	quiescent_stellate	0	fastMNN
7	quiescent_stellate	174	fastMNN
8	quiescent_stellate	0	fastMNN
9	quiescent_stellate	0	fastMNN
10	quiescent_stellate	0	fastMNN
11	quiescent_stellate	0	fastMNN
12	quiescent_stellate	0	fastMNN
0	schwann	1	fastMNN
1	schwann	0	fastMNN
2	schwann	0	fastMNN
3	schwann	1	fastMNN
4	schwann	0	fastMNN
5	schwann	0	fastMNN
6	schwann	0	fastMNN
7	schwann	23	fastMNN
8	schwann	0	fastMNN
9	schwann	0	fastMNN
10	schwann	0	fastMNN
11	schwann	0	fastMNN
12	schwann	0	fastMNN
0	acinar	7	liger
1	acinar	0	liger
2	acinar	1797	liger
3	acinar	12	liger
4	acinar	4	liger
5	acinar	1	liger
6	acinar	37	liger
7	acinar	1	liger
8	acinar	0	liger
9	acinar	2	liger
10	acinar	2	liger
11	acinar	0	liger
12	acinar	1	liger
0	activated_stellate	0	liger
1	activated_stellate	0	liger
2	activated_stellate	0	liger
3	activated_stellate	11	liger
4	activated_stellate	0	liger
5	activated_stellate	4	liger
6	activated_stellate	0	liger
7	activated_stellate	0	liger
8	activated_stellate	428	liger
9	activated_stellate	4	liger
10	activated_stellate	27	liger
11	activated_stellate	0	liger
12	activated_stellate	0	liger
0	alpha	70	liger
1	alpha	2117	liger
2	alpha	22	liger
3	alpha	1116	liger
4	alpha	65	liger
5	alpha	1154	liger
6	alpha	5	liger
7	alpha	2	liger
8	alpha	46	liger
9	alpha	0	liger
10	alpha	14	liger
11	alpha	0	liger
12	alpha	4	liger
0	beta	3111	liger
1	beta	9	liger
2	beta	5	liger
3	beta	321	liger
4	beta	141	liger
5	beta	83	liger
6	beta	0	liger
7	beta	3	liger
8	beta	2	liger
9	beta	0	liger
10	beta	0	liger
11	beta	0	liger
12	beta	4	liger
0	delta	10	liger
1	delta	0	liger
2	delta	1	liger
3	delta	8	liger
4	delta	987	liger
5	delta	6	liger
6	delta	0	liger
7	delta	0	liger
8	delta	1	liger
9	delta	0	liger
10	delta	0	liger
11	delta	0	liger
12	delta	0	liger
0	ductal	4	liger
1	ductal	1	liger
2	ductal	13	liger
3	ductal	7	liger
4	ductal	3	liger
5	ductal	8	liger
6	ductal	1219	liger
7	ductal	535	liger
8	ductal	0	liger
9	ductal	21	liger
10	ductal	1	liger
11	ductal	141	liger
12	ductal	1	liger
0	endothelial	0	liger
1	endothelial	2	liger
2	endothelial	1	liger
3	endothelial	7	liger
4	endothelial	1	liger
5	endothelial	0	liger
6	endothelial	0	liger
7	endothelial	0	liger
8	endothelial	1	liger
9	endothelial	284	liger
10	endothelial	0	liger
11	endothelial	0	liger
12	endothelial	0	liger
0	epsilon	1	liger
1	epsilon	1	liger
2	epsilon	0	liger
3	epsilon	8	liger
4	epsilon	17	liger
5	epsilon	2	liger
6	epsilon	0	liger
7	epsilon	0	liger
8	epsilon	0	liger
9	epsilon	0	liger
10	epsilon	1	liger
11	epsilon	0	liger
12	epsilon	0	liger
0	gamma	34	liger
1	gamma	14	liger
2	gamma	2	liger
3	gamma	149	liger
4	gamma	376	liger
5	gamma	48	liger
6	gamma	0	liger
7	gamma	0	liger
8	gamma	1	liger
9	gamma	0	liger
10	gamma	0	liger
11	gamma	0	liger
12	gamma	1	liger
0	macrophage	0	liger
1	macrophage	0	liger
2	macrophage	1	liger
3	macrophage	0	liger
4	macrophage	0	liger
5	macrophage	1	liger
6	macrophage	0	liger
7	macrophage	0	liger
8	macrophage	2	liger
9	macrophage	0	liger
10	macrophage	0	liger
11	macrophage	0	liger
12	macrophage	75	liger
0	mast	4	liger
1	mast	1	liger
2	mast	0	liger
3	mast	10	liger
4	mast	4	liger
5	mast	0	liger
6	mast	1	liger
7	mast	1	liger
8	mast	0	liger
9	mast	25	liger
10	mast	0	liger
11	mast	0	liger
12	mast	10	liger
0	quiescent_stellate	6	liger
1	quiescent_stellate	0	liger
2	quiescent_stellate	0	liger
3	quiescent_stellate	3	liger
4	quiescent_stellate	1	liger
5	quiescent_stellate	2	liger
6	quiescent_stellate	1	liger
7	quiescent_stellate	1	liger
8	quiescent_stellate	9	liger
9	quiescent_stellate	0	liger
10	quiescent_stellate	157	liger
11	quiescent_stellate	0	liger
12	quiescent_stellate	0	liger
0	schwann	1	liger
1	schwann	0	liger
2	schwann	0	liger
3	schwann	21	liger
4	schwann	1	liger
5	schwann	0	liger
6	schwann	0	liger
7	schwann	0	liger
8	schwann	2	liger
9	schwann	0	liger
10	schwann	0	liger
11	schwann	0	liger
12	schwann	0	liger
0	acinar	1	Scanorama
1	acinar	3	Scanorama
2	acinar	5	Scanorama
3	acinar	10	Scanorama
4	acinar	0	Scanorama
5	acinar	951	Scanorama
6	acinar	894	Scanorama
7	acinar	0	Scanorama
8	acinar	0	Scanorama
9	acinar	0	Scanorama
10	acinar	0	Scanorama
11	acinar	0	Scanorama
12	acinar	0	Scanorama
0	activated_stellate	0	Scanorama
1	activated_stellate	0	Scanorama
2	activated_stellate	0	Scanorama
3	activated_stellate	0	Scanorama
4	activated_stellate	0	Scanorama
5	activated_stellate	0	Scanorama
6	activated_stellate	0	Scanorama
7	activated_stellate	472	Scanorama
8	activated_stellate	0	Scanorama
9	activated_stellate	0	Scanorama
10	activated_stellate	0	Scanorama
11	activated_stellate	2	Scanorama
12	activated_stellate	0	Scanorama
0	alpha	14	Scanorama
1	alpha	2761	Scanorama
2	alpha	24	Scanorama
3	alpha	1382	Scanorama
4	alpha	0	Scanorama
5	alpha	1	Scanorama
6	alpha	23	Scanorama
7	alpha	17	Scanorama
8	alpha	4	Scanorama
9	alpha	11	Scanorama
10	alpha	377	Scanorama
11	alpha	0	Scanorama
12	alpha	1	Scanorama
0	beta	2952	Scanorama
1	beta	9	Scanorama
2	beta	6	Scanorama
3	beta	1	Scanorama
4	beta	23	Scanorama
5	beta	22	Scanorama
6	beta	1	Scanorama
7	beta	0	Scanorama
8	beta	653	Scanorama
9	beta	7	Scanorama
10	beta	4	Scanorama
11	beta	0	Scanorama
12	beta	1	Scanorama
0	delta	15	Scanorama
1	delta	1	Scanorama
2	delta	0	Scanorama
3	delta	0	Scanorama
4	delta	982	Scanorama
5	delta	2	Scanorama
6	delta	0	Scanorama
7	delta	2	Scanorama
8	delta	6	Scanorama
9	delta	1	Scanorama
10	delta	4	Scanorama
11	delta	0	Scanorama
12	delta	0	Scanorama
0	ductal	0	Scanorama
1	ductal	1	Scanorama
2	ductal	1912	Scanorama
3	ductal	0	Scanorama
4	ductal	0	Scanorama
5	ductal	8	Scanorama
6	ductal	17	Scanorama
7	ductal	1	Scanorama
8	ductal	0	Scanorama
9	ductal	0	Scanorama
10	ductal	0	Scanorama
11	ductal	15	Scanorama
12	ductal	0	Scanorama
0	endothelial	0	Scanorama
1	endothelial	0	Scanorama
2	endothelial	0	Scanorama
3	endothelial	0	Scanorama
4	endothelial	0	Scanorama
5	endothelial	1	Scanorama
6	endothelial	0	Scanorama
7	endothelial	0	Scanorama
8	endothelial	0	Scanorama
9	endothelial	0	Scanorama
10	endothelial	1	Scanorama
11	endothelial	294	Scanorama
12	endothelial	0	Scanorama
0	epsilon	0	Scanorama
1	epsilon	0	Scanorama
2	epsilon	0	Scanorama
3	epsilon	1	Scanorama
4	epsilon	1	Scanorama
5	epsilon	0	Scanorama
6	epsilon	0	Scanorama
7	epsilon	0	Scanorama
8	epsilon	1	Scanorama
9	epsilon	0	Scanorama
10	epsilon	27	Scanorama
11	epsilon	0	Scanorama
12	epsilon	0	Scanorama
0	gamma	1	Scanorama
1	gamma	7	Scanorama
2	gamma	0	Scanorama
3	gamma	1	Scanorama
4	gamma	0	Scanorama
5	gamma	1	Scanorama
6	gamma	1	Scanorama
7	gamma	0	Scanorama
8	gamma	0	Scanorama
9	gamma	613	Scanorama
10	gamma	1	Scanorama
11	gamma	0	Scanorama
12	gamma	0	Scanorama
0	macrophage	0	Scanorama
1	macrophage	0	Scanorama
2	macrophage	0	Scanorama
3	macrophage	0	Scanorama
4	macrophage	0	Scanorama
5	macrophage	0	Scanorama
6	macrophage	1	Scanorama
7	macrophage	0	Scanorama
8	macrophage	0	Scanorama
9	macrophage	0	Scanorama
10	macrophage	0	Scanorama
11	macrophage	0	Scanorama
12	macrophage	78	Scanorama
0	mast	0	Scanorama
1	mast	4	Scanorama
2	mast	2	Scanorama
3	mast	0	Scanorama
4	mast	2	Scanorama
5	mast	0	Scanorama
6	mast	0	Scanorama
7	mast	0	Scanorama
8	mast	0	Scanorama
9	mast	0	Scanorama
10	mast	3	Scanorama
11	mast	0	Scanorama
12	mast	45	Scanorama
0	quiescent_stellate	0	Scanorama
1	quiescent_stellate	0	Scanorama
2	quiescent_stellate	0	Scanorama
3	quiescent_stellate	0	Scanorama
4	quiescent_stellate	0	Scanorama
5	quiescent_stellate	0	Scanorama
6	quiescent_stellate	0	Scanorama
7	quiescent_stellate	180	Scanorama
8	quiescent_stellate	0	Scanorama
9	quiescent_stellate	0	Scanorama
10	quiescent_stellate	0	Scanorama
11	quiescent_stellate	0	Scanorama
12	quiescent_stellate	0	Scanorama
0	schwann	0	Scanorama
1	schwann	0	Scanorama
2	schwann	0	Scanorama
3	schwann	0	Scanorama
4	schwann	0	Scanorama
5	schwann	0	Scanorama
6	schwann	0	Scanorama
7	schwann	23	Scanorama
8	schwann	2	Scanorama
9	schwann	0	Scanorama
10	schwann	0	Scanorama
11	schwann	0	Scanorama
12	schwann	0	Scanorama
0	acinar	10	scVI
1	acinar	13	scVI
2	acinar	14	scVI
3	acinar	1822	scVI
4	acinar	0	scVI
5	acinar	0	scVI
6	acinar	4	scVI
7	acinar	0	scVI
8	acinar	1	scVI
9	acinar	0	scVI
10	acinar	0	scVI
11	acinar	0	scVI
12	acinar	0	scVI
0	activated_stellate	0	scVI
1	activated_stellate	0	scVI
2	activated_stellate	0	scVI
3	activated_stellate	0	scVI
4	activated_stellate	0	scVI
5	activated_stellate	0	scVI
6	activated_stellate	474	scVI
7	activated_stellate	0	scVI
8	activated_stellate	0	scVI
9	activated_stellate	0	scVI
10	activated_stellate	0	scVI
11	activated_stellate	0	scVI
12	activated_stellate	0	scVI
0	alpha	27	scVI
1	alpha	3008	scVI
2	alpha	25	scVI
3	alpha	22	scVI
4	alpha	5	scVI
5	alpha	999	scVI
6	alpha	15	scVI
7	alpha	5	scVI
8	alpha	0	scVI
9	alpha	267	scVI
10	alpha	240	scVI
11	alpha	1	scVI
12	alpha	1	scVI
0	beta	3532	scVI
1	beta	11	scVI
2	beta	3	scVI
3	beta	1	scVI
4	beta	17	scVI
5	beta	5	scVI
6	beta	1	scVI
7	beta	4	scVI
8	beta	0	scVI
9	beta	1	scVI
10	beta	0	scVI
11	beta	0	scVI
12	beta	104	scVI
0	delta	33	scVI
1	delta	3	scVI
2	delta	1	scVI
3	delta	1	scVI
4	delta	973	scVI
5	delta	0	scVI
6	delta	0	scVI
7	delta	2	scVI
8	delta	0	scVI
9	delta	0	scVI
10	delta	0	scVI
11	delta	0	scVI
12	delta	0	scVI
0	ductal	5	scVI
1	ductal	1	scVI
2	ductal	1917	scVI
3	ductal	9	scVI
4	ductal	3	scVI
5	ductal	3	scVI
6	ductal	0	scVI
7	ductal	0	scVI
8	ductal	16	scVI
9	ductal	0	scVI
10	ductal	0	scVI
11	ductal	0	scVI
12	ductal	0	scVI
0	endothelial	0	scVI
1	endothelial	0	scVI
2	endothelial	0	scVI
3	endothelial	1	scVI
4	endothelial	0	scVI
5	endothelial	0	scVI
6	endothelial	0	scVI
7	endothelial	1	scVI
8	endothelial	294	scVI
9	endothelial	0	scVI
10	endothelial	0	scVI
11	endothelial	0	scVI
12	endothelial	0	scVI
0	epsilon	1	scVI
1	epsilon	0	scVI
2	epsilon	0	scVI
3	epsilon	0	scVI
4	epsilon	22	scVI
5	epsilon	5	scVI
6	epsilon	0	scVI
7	epsilon	1	scVI
8	epsilon	0	scVI
9	epsilon	1	scVI
10	epsilon	0	scVI
11	epsilon	0	scVI
12	epsilon	0	scVI
0	gamma	1	scVI
1	gamma	9	scVI
2	gamma	0	scVI
3	gamma	1	scVI
4	gamma	3	scVI
5	gamma	5	scVI
6	gamma	0	scVI
7	gamma	605	scVI
8	gamma	0	scVI
9	gamma	1	scVI
10	gamma	0	scVI
11	gamma	0	scVI
12	gamma	0	scVI
0	macrophage	0	scVI
1	macrophage	0	scVI
2	macrophage	0	scVI
3	macrophage	1	scVI
4	macrophage	0	scVI
5	macrophage	0	scVI
6	macrophage	0	scVI
7	macrophage	0	scVI
8	macrophage	0	scVI
9	macrophage	0	scVI
10	macrophage	0	scVI
11	macrophage	78	scVI
12	macrophage	0	scVI
0	mast	0	scVI
1	mast	6	scVI
2	mast	2	scVI
3	mast	0	scVI
4	mast	0	scVI
5	mast	3	scVI
6	mast	0	scVI
7	mast	0	scVI
8	mast	0	scVI
9	mast	0	scVI
10	mast	0	scVI
11	mast	45	scVI
12	mast	0	scVI
0	quiescent_stellate	0	scVI
1	quiescent_stellate	0	scVI
2	quiescent_stellate	0	scVI
3	quiescent_stellate	0	scVI
4	quiescent_stellate	0	scVI
5	quiescent_stellate	0	scVI
6	quiescent_stellate	179	scVI
7	quiescent_stellate	1	scVI
8	quiescent_stellate	0	scVI
9	quiescent_stellate	0	scVI
10	quiescent_stellate	0	scVI
11	quiescent_stellate	0	scVI
12	quiescent_stellate	0	scVI
0	schwann	0	scVI
1	schwann	0	scVI
2	schwann	0	scVI
3	schwann	0	scVI
4	schwann	0	scVI
5	schwann	0	scVI
6	schwann	25	scVI
7	schwann	0	scVI
8	schwann	0	scVI
9	schwann	0	scVI
10	schwann	0	scVI
11	schwann	0	scVI
12	schwann	0	scVI
0	acinar	3	CarDEC
1	acinar	4	CarDEC
2	acinar	0	CarDEC
3	acinar	8	CarDEC
4	acinar	1848	CarDEC
5	acinar	0	CarDEC
6	acinar	0	CarDEC
7	acinar	0	CarDEC
8	acinar	1	CarDEC
9	acinar	0	CarDEC
10	acinar	0	CarDEC
11	acinar	0	CarDEC
12	acinar	0	CarDEC
0	activated_stellate	0	CarDEC
1	activated_stellate	0	CarDEC
2	activated_stellate	0	CarDEC
3	activated_stellate	0	CarDEC
4	activated_stellate	0	CarDEC
5	activated_stellate	0	CarDEC
6	activated_stellate	474	CarDEC
7	activated_stellate	0	CarDEC
8	activated_stellate	0	CarDEC
9	activated_stellate	0	CarDEC
10	activated_stellate	0	CarDEC
11	activated_stellate	0	CarDEC
12	activated_stellate	0	CarDEC
0	alpha	22	CarDEC
1	alpha	2515	CarDEC
2	alpha	1989	CarDEC
3	alpha	17	CarDEC
4	alpha	20	CarDEC
5	alpha	0	CarDEC
6	alpha	15	CarDEC
7	alpha	7	CarDEC
8	alpha	0	CarDEC
9	alpha	1	CarDEC
10	alpha	3	CarDEC
11	alpha	26	CarDEC
12	alpha	0	CarDEC
0	beta	3642	CarDEC
1	beta	12	CarDEC
2	beta	0	CarDEC
3	beta	4	CarDEC
4	beta	3	CarDEC
5	beta	15	CarDEC
6	beta	1	CarDEC
7	beta	1	CarDEC
8	beta	0	CarDEC
9	beta	1	CarDEC
10	beta	0	CarDEC
11	beta	0	CarDEC
12	beta	0	CarDEC
0	delta	25	CarDEC
1	delta	1	CarDEC
2	delta	0	CarDEC
3	delta	1	CarDEC
4	delta	0	CarDEC
5	delta	986	CarDEC
6	delta	0	CarDEC
7	delta	0	CarDEC
8	delta	0	CarDEC
9	delta	0	CarDEC
10	delta	0	CarDEC
11	delta	0	CarDEC
12	delta	0	CarDEC
0	ductal	0	CarDEC
1	ductal	1	CarDEC
2	ductal	0	CarDEC
3	ductal	1921	CarDEC
4	ductal	15	CarDEC
5	ductal	0	CarDEC
6	ductal	0	CarDEC
7	ductal	0	CarDEC
8	ductal	17	CarDEC
9	ductal	0	CarDEC
10	ductal	0	CarDEC
11	ductal	0	CarDEC
12	ductal	0	CarDEC
0	endothelial	0	CarDEC
1	endothelial	0	CarDEC
2	endothelial	0	CarDEC
3	endothelial	0	CarDEC
4	endothelial	0	CarDEC
5	endothelial	0	CarDEC
6	endothelial	3	CarDEC
7	endothelial	0	CarDEC
8	endothelial	293	CarDEC
9	endothelial	0	CarDEC
10	endothelial	0	CarDEC
11	endothelial	0	CarDEC
12	endothelial	0	CarDEC
0	epsilon	0	CarDEC
1	epsilon	0	CarDEC
2	epsilon	0	CarDEC
3	epsilon	0	CarDEC
4	epsilon	0	CarDEC
5	epsilon	0	CarDEC
6	epsilon	0	CarDEC
7	epsilon	0	CarDEC
8	epsilon	0	CarDEC
9	epsilon	0	CarDEC
10	epsilon	30	CarDEC
11	epsilon	0	CarDEC
12	epsilon	0	CarDEC
0	gamma	1	CarDEC
1	gamma	6	CarDEC
2	gamma	0	CarDEC
3	gamma	0	CarDEC
4	gamma	0	CarDEC
5	gamma	0	CarDEC
6	gamma	0	CarDEC
7	gamma	618	CarDEC
8	gamma	0	CarDEC
9	gamma	0	CarDEC
10	gamma	0	CarDEC
11	gamma	0	CarDEC
12	gamma	0	CarDEC
0	macrophage	0	CarDEC
1	macrophage	0	CarDEC
2	macrophage	0	CarDEC
3	macrophage	0	CarDEC
4	macrophage	0	CarDEC
5	macrophage	0	CarDEC
6	macrophage	0	CarDEC
7	macrophage	0	CarDEC
8	macrophage	0	CarDEC
9	macrophage	79	CarDEC
10	macrophage	0	CarDEC
11	macrophage	0	CarDEC
12	macrophage	0	CarDEC
0	mast	0	CarDEC
1	mast	5	CarDEC
2	mast	0	CarDEC
3	mast	0	CarDEC
4	mast	0	CarDEC
5	mast	0	CarDEC
6	mast	0	CarDEC
7	mast	0	CarDEC
8	mast	0	CarDEC
9	mast	51	CarDEC
10	mast	0	CarDEC
11	mast	0	CarDEC
12	mast	0	CarDEC
0	quiescent_stellate	0	CarDEC
1	quiescent_stellate	0	CarDEC
2	quiescent_stellate	0	CarDEC
3	quiescent_stellate	0	CarDEC
4	quiescent_stellate	0	CarDEC
5	quiescent_stellate	1	CarDEC
6	quiescent_stellate	179	CarDEC
7	quiescent_stellate	0	CarDEC
8	quiescent_stellate	0	CarDEC
9	quiescent_stellate	0	CarDEC
10	quiescent_stellate	0	CarDEC
11	quiescent_stellate	0	CarDEC
12	quiescent_stellate	0	CarDEC
0	schwann	0	CarDEC
1	schwann	0	CarDEC
2	schwann	0	CarDEC
3	schwann	0	CarDEC
4	schwann	0	CarDEC
5	schwann	0	CarDEC
6	schwann	0	CarDEC
7	schwann	0	CarDEC
8	schwann	0	CarDEC
9	schwann	0	CarDEC
10	schwann	0	CarDEC
11	schwann	0	CarDEC
12	schwann	25	CarDEC
0	acinar	5	scDML
1	acinar	0	scDML
2	acinar	1854	scDML
3	acinar	1	scDML
4	acinar	0	scDML
5	acinar	0	scDML
6	acinar	0	scDML
7	acinar	1	scDML
8	acinar	1	scDML
9	acinar	2	scDML
10	acinar	0	scDML
11	acinar	0	scDML
12	acinar	0	scDML
0	activated_stellate	0	scDML
1	activated_stellate	0	scDML
2	activated_stellate	0	scDML
3	activated_stellate	0	scDML
4	activated_stellate	0	scDML
5	activated_stellate	0	scDML
6	activated_stellate	452	scDML
7	activated_stellate	2	scDML
8	activated_stellate	20	scDML
9	activated_stellate	0	scDML
10	activated_stellate	0	scDML
11	activated_stellate	0	scDML
12	activated_stellate	0	scDML
0	alpha	4485	scDML
1	alpha	45	scDML
2	alpha	26	scDML
3	alpha	3	scDML
4	alpha	9	scDML
5	alpha	4	scDML
6	alpha	14	scDML
7	alpha	0	scDML
8	alpha	3	scDML
9	alpha	24	scDML
10	alpha	0	scDML
11	alpha	2	scDML
12	alpha	0	scDML
0	beta	8	scDML
1	beta	3642	scDML
2	beta	7	scDML
3	beta	0	scDML
4	beta	16	scDML
5	beta	2	scDML
6	beta	0	scDML
7	beta	0	scDML
8	beta	0	scDML
9	beta	4	scDML
10	beta	0	scDML
11	beta	0	scDML
12	beta	0	scDML
0	delta	10	scDML
1	delta	37	scDML
2	delta	0	scDML
3	delta	1	scDML
4	delta	961	scDML
5	delta	1	scDML
6	delta	1	scDML
7	delta	0	scDML
8	delta	1	scDML
9	delta	1	scDML
10	delta	0	scDML
11	delta	0	scDML
12	delta	0	scDML
0	ductal	2	scDML
1	ductal	13	scDML
2	ductal	16	scDML
3	ductal	1898	scDML
4	ductal	1	scDML
5	ductal	0	scDML
6	ductal	0	scDML
7	ductal	17	scDML
8	ductal	0	scDML
9	ductal	6	scDML
10	ductal	1	scDML
11	ductal	0	scDML
12	ductal	0	scDML
0	endothelial	0	scDML
1	endothelial	0	scDML
2	endothelial	1	scDML
3	endothelial	0	scDML
4	endothelial	0	scDML
5	endothelial	0	scDML
6	endothelial	0	scDML
7	endothelial	295	scDML
8	endothelial	0	scDML
9	endothelial	0	scDML
10	endothelial	0	scDML
11	endothelial	0	scDML
12	endothelial	0	scDML
0	epsilon	1	scDML
1	epsilon	1	scDML
2	epsilon	0	scDML
3	epsilon	0	scDML
4	epsilon	3	scDML
5	epsilon	2	scDML
6	epsilon	0	scDML
7	epsilon	0	scDML
8	epsilon	0	scDML
9	epsilon	0	scDML
10	epsilon	0	scDML
11	epsilon	23	scDML
12	epsilon	0	scDML
0	gamma	10	scDML
1	gamma	1	scDML
2	gamma	2	scDML
3	gamma	0	scDML
4	gamma	0	scDML
5	gamma	612	scDML
6	gamma	0	scDML
7	gamma	0	scDML
8	gamma	0	scDML
9	gamma	0	scDML
10	gamma	0	scDML
11	gamma	0	scDML
12	gamma	0	scDML
0	macrophage	0	scDML
1	macrophage	0	scDML
2	macrophage	0	scDML
3	macrophage	0	scDML
4	macrophage	0	scDML
5	macrophage	0	scDML
6	macrophage	0	scDML
7	macrophage	0	scDML
8	macrophage	0	scDML
9	macrophage	79	scDML
10	macrophage	0	scDML
11	macrophage	0	scDML
12	macrophage	0	scDML
0	mast	1	scDML
1	mast	0	scDML
2	mast	0	scDML
3	mast	0	scDML
4	mast	0	scDML
5	mast	0	scDML
6	mast	0	scDML
7	mast	0	scDML
8	mast	0	scDML
9	mast	12	scDML
[truncated: 29 more rows]

## Sheet: Fig3h
ASW_label	ASW_label/batch	Method	label	color_tmp	hjust	angle
0.852	0.908	CarDEC	0.852	#9DBD41	0	73.6364
0.783	0.933	scDML	0.783	#17BECF	0	40.9091
0.763	0.73	BBKNN	0.763	#789421	0	8.18182
0.763	0.737	INSCT	0.763	#9365B2	0	-24.5455
0.714	0.91	liger	0.714	#CB6EA1	0	-57.2727
0.66	0.925	harmony	0.660	#79692A	0	-90
0.651	0.93	Seurat3	0.651	#C33850	1	57.2727
0.617	0.912	BERMUDA	0.617	#D67D2C	1	24.5455
0.595	0.911	scVI	0.595	#95955D	1	-8.18182
0.574	0.896	fastMNN	0.574	#8C5755	1	-40.9091
0.544	0.942	Scanorama	0.544	#AC7B9D	1	-73.6364

## Sheet: Fig4b
ASW_label	ASW_label/batch	Method	label	color_tmp	hjust	angle
0.642	0.792	harmony	0.642	#79692A	0	73.6364
0.62399	0.808	Seurat3	0.624	#C33850	0	40.9091
0.62388	0.787	scDML	0.624	#17BECF	0	8.18182
0.62366	0.824	fastMNN	0.624	#8C5755	0	-24.5455
0.604	0.747	scVI	0.604	#95955D	0	-57.2727
0.594	0.818	Scanorama	0.594	#AC7B9D	0	-90
0.579	0.573	liger	0.579	#CB6EA1	1	57.2727
0.572	0.564	BBKNN	0.572	#789421	1	24.5455
0.537	0.295	CarDEC	0.537	#9DBD41	1	-8.18182
0.528	0.728	BERMUDA	0.528	#D67D2C	1	-40.9091
0.418	0.599	INSCT	0.418	#9365B2	1	-73.6364

## Sheet: Fig4c
BatchKL	iLISI	Method
0.698	1.076	BERMUDA
0.777	1.001	BBKNN
0.809	1.003	harmony
0.784	1.005	Seurat3
0.428	1.297	INSCT
0.803	1.002	fastMNN
0.624	1.13	liger
0.851	1	Scanorama
0.793	1.004	scVI
0.886	1	CarDEC
0.591	1.125	scDML

[truncated: 34 more sheets: Fig4d, Fig5c, Fig5d, Fig5e, Fig6b, Fig6c, Fig6d, Fig7ab, Fig7d, Fig7e, Fig7f, Fig8a, Fig8b, Fig8c, Fig8d, FigS1c, FigS1d, FigS1e, FigS3d, FigS3e …]
